# Supplementary material for: Optimization of Decolorization Process for Crude Polysaccharides from Vicia villosa Roth and Its Antioxidant and Growth-Promoting Activities
Source: Plants (Basel). 2026 Jun 30;15(13):2029. doi: 10.3390/plants15132029 (PMC13363838; doi:10.3390/plants15132029)
Supplement: Supplementary file 1 [file plants-15-02029-s001.zip]

Archive with 1 entries (1 files):
- plants-4359467-supplementary.pdf
